# Supplementary material for: Improving the reliability of underwater gait analysis using wearable pressure and inertial sensors
Source: PLoS One. 2024 Mar 21;19(3):e0300100. doi: 10.1371/journal.pone.0300100 (PMC10956759; doi:10.1371/journal.pone.0300100)
Supplement: S2 Appendix — (TEX) [file pone.0300100.s002.tex]

% Template for PLoS
% Version 3.6 Aug 2022
%
% % % % % % % % % % % % % % % % % % % % % %
%
% -- IMPORTANT NOTE
%
% This template contains comments intended 
% to minimize problems and delays during our production 
% process. Please follow the template instructions
% whenever possible.
%
% % % % % % % % % % % % % % % % % % % % % % % 
%
% Once your paper is accepted for publication, 
% PLEASE REMOVE ALL TRACKED CHANGES in this file 
% and leave only the final text of your manuscript. 
% PLOS recommends the use of latexdiff to track changes during review, as this will help to maintain a clean tex file.
% Visit https://www.ctan.org/pkg/latexdiff?lang=en for info or contact us at latex@plos.org.
%
%
% There are no restrictions on package use within the LaTeX files except that no packages listed in the template may be deleted.
%
% Please do not include colors or graphics in the text.
%
% The manuscript LaTeX source should be contained within a single file (do not use \input, \externaldocument, or similar commands).
%
% % % % % % % % % % % % % % % % % % % % % % %
%
% -- FIGURES AND TABLES
%
% Please include tables/figure captions directly after the paragraph where they are first cited in the text.
%
% DO NOT INCLUDE GRAPHICS IN YOUR MANUSCRIPT
% - Figures should be uploaded separately from your manuscript file. 
% - Figures generated using LaTeX should be extracted and removed from the PDF before submission. 
% - Figures containing multiple panels/subfigures must be combined into one image file before submission.
% For figure citations, please use "Fig" instead of "Figure".
% See http://journals.plos.org/plosone/s/figures for PLOS figure guidelines.
%
% Tables should be cell-based and may not contain:
% - spacing/line breaks within cells to alter layout or alignment
% - do not nest tabular environments (no tabular environments within tabular environments)
% - no graphics or colored text (cell background color/shading OK)
% See http://journals.plos.org/plosone/s/tables for table guidelines.
%
% For tables that exceed the width of the text column, use the adjustwidth environment as illustrated in the example table in text below.
%
% % % % % % % % % % % % % % % % % % % % % % % %
%
% -- EQUATIONS, MATH SYMBOLS, SUBSCRIPTS, AND SUPERSCRIPTS
%
% IMPORTANT
% Below are a few tips to help format your equations and other special characters according to our specifications. For more tips to help reduce the possibility of formatting errors during conversion, please see our LaTeX guidelines at http://journals.plos.org/plosone/s/latex
%
% For inline equations, please be sure to include all portions of an equation in the math environment.  For example, x$^2$ is incorrect; this should be formatted as $x^2$ (or $\mathrm{x}^2$ if the romanized font is desired).
%
% Do not include text that is not math in the math environment. For example, CO2 should be written as CO\textsubscript{2} instead of CO$_2$.
%
% Please add line breaks to long display equations when possible in order to fit size of the column. 
%
% For inline equations, please do not include punctuation (commas, etc) within the math environment unless this is part of the equation.
%
% When adding superscript or subscripts outside of brackets/braces, please group using {}.  For example, change "[U(D,E,\gamma)]^2" to "{[U(D,E,\gamma)]}^2". 
%
% Do not use \cal for caligraphic font.  Instead, use \mathcal{}
%
% % % % % % % % % % % % % % % % % % % % % % % % 
%
% Please contact latex@plos.org with any questions.
%
% % % % % % % % % % % % % % % % % % % % % % % %

\documentclass[10pt,letterpaper]{article}
\usepackage[top=0.85in,left=2.75in,footskip=0.75in]{geometry}

% amsmath and amssymb packages, useful for mathematical formulas and symbols
\usepackage{amsmath,amssymb}

% Use adjustwidth environment to exceed column width (see example table in text)
\usepackage{changepage}

% textcomp package and marvosym package for additional characters
\usepackage{textcomp,marvosym}

% cite package, to clean up citations in the main text. Do not remove.
\usepackage{cite}

% Use nameref to cite supporting information files (see Supporting Information section for more info)
\usepackage{nameref,hyperref}

% line numbers
\usepackage[right]{lineno}

% ligatures disabled
\usepackage[nopatch=eqnum]{microtype}
\DisableLigatures[f]{encoding = *, family = * }

% color can be used to apply background shading to table cells only
\usepackage[table]{xcolor}

% array package and thick rules for tables
\usepackage{array}
\usepackage{multirow}
\usepackage{booktabs}

% GIUSTIFICATO
\usepackage{ragged2e}


% create "+" rule type for thick vertical lines
\newcolumntype{+}{!{\vrule width 2pt}}

% create \thickcline for thick horizontal lines of variable length
\newlength\savedwidth
\newcommand\thickcline[1]{%
  \noalign{\global\savedwidth\arrayrulewidth\global\arrayrulewidth 2pt}%
  \cline{#1}%
  \noalign{\vskip\arrayrulewidth}%
  \noalign{\global\arrayrulewidth\savedwidth}%
}

% \thickhline command for thick horizontal lines that span the table
\newcommand\thickhline{\noalign{\global\savedwidth\arrayrulewidth\global\arrayrulewidth 2pt}%
\hline
\noalign{\global\arrayrulewidth\savedwidth}}


% Remove comment for double spacing
%\usepackage{setspace} 
%\doublespacing

% Text layout
\raggedright
\setlength{\parindent}{0.5cm}
\textwidth 5.25in 
\textheight 8.75in

% Bold the 'Figure #' in the caption and separate it from the title/caption with a period
% Captions will be left justified
\usepackage[aboveskip=1pt,labelfont=bf,labelsep=period,justification=raggedright,singlelinecheck=off]{caption}
\renewcommand{\figurename}{Fig}

% Use the PLoS provided BiBTeX style
\bibliographystyle{plos2015}

% Remove brackets from numbering in List of References
\makeatletter
\renewcommand{\@biblabel}[1]{\quad#1.}
\makeatother


\usepackage{subcaption,graphicx}


% Header and Footer with logo
\usepackage{lastpage,fancyhdr,graphicx}
\usepackage{epstopdf}
%\pagestyle{myheadings}
\pagestyle{fancy}
\fancyhf{}
%\setlength{\headheight}{27.023pt}
%\lhead{\includegraphics[width=2.0in]{PLOS-submission.eps}}
\rfoot{\thepage/\pageref{LastPage}}
\renewcommand{\headrulewidth}{0pt}
\renewcommand{\footrule}{\hrule height 2pt \vspace{2mm}}
\fancyheadoffset[L]{2.25in}
\fancyfootoffset[L]{2.25in}
\lfoot{\today}

%% Include all macros below

\newcommand{\lorem}{{\bf LOREM}}
\newcommand{\ipsum}{{\bf IPSUM}}

%% END MACROS SECTION


\begin{document}
\vspace*{0.2in}


\section*{Supporting information}


 \paragraph*{S2 Appendix.}  \label{S2_Appendix}  {\bf 
Statistical indexes estimated throughout the investigation.}


\textit{\textbf{Root Mean Squared Error}} is the standard deviation of the residuals, used to assess the quality of a measure. In this investigation, RMSE was used to determine the distance between the optoelectronic system and the IMU-based estimates as:     
\begin{eqnarray} \label{eq:RMSE}
    RMSE = \sqrt{\frac{1}{n}\sum_{i}{(\hat{y_{i}}-y_{i})^{2}}}
\end{eqnarray}

where \(n\) was the sample size, \(\hat{y_{i}}\) were the optoelectronic measurements considered as the predicted values and \(y_{i}\) were the IMU estimates, considered as the observed values.
The RMSE was estimated between pairs of temporal parameters, knee angle and knee range of motion measurements made through the optoelectronic and IMU, during the overground trial.

\textit{\textbf{Spearman correlation coefficient}} is a non-parametric measure of agreement between the ranks of two variables. It was used to identify the relationship between measurements made with the optoelectronic system or the IMUs. The coefficient, indicated with the Greek letter $\rho$, may vary from 0 to 1 and it is calculated as:
\begin{eqnarray}\label{eq:Spearman}
    \rho_{s} = 1- \frac{6\sum_{i}D_{i}^{2}}{n(n^{2}-1)}
\end{eqnarray}
where \( D_{i}\) was the difference between two ranks of each observation and \(n\) the number of observations. The Spearman coefficient was estimated for the overground trial between IMU and optoelectronic temporal and knee angle parameters (ROM and overall curve). 

\textit{\textbf{Bland-Altman plot}} is an effective graphical tool for the validation of technologies and methods. This scatter plot allows for a fast evaluation of the agreement between measurements of the same phenomena made with two different methods. Conventionally, on the horizontal axis is the arithmetic average of the measurements, while on the vertical axis is their difference. The visualization also includes the measurement bias, as the average of the differences, and the 95\% confidence interval, as the fluctuation around the bias (\(bias \pm 1.96\sigma\), where $\sigma$ is the standard deviation of the differences). In this investigation, Bland-Altman plots were exploited in the validation of the proposed wearable devices to compare the temporal gait parameters and the knee angle over the gait cycle against the estimations of the optoelectronic system. 


\textit{\textbf{Coefficent of Variation}} (CV) is a standardized measure of the dispersion of a distribution. It is expressed as a percentage and calculated based on the phase average of gaits according to Winter et al. [35]. After the normalization over the gait cycle, the ensemble mean and standard deviation of each stride interval (1\%) were calculated and the CV was estimated applying the following equation:    
\begin{eqnarray} \label{eq:cv}
    CV = \frac{\sqrt{\frac{1}{n}\sum_{i} \sigma_{i}^{2}}}{\frac{1}{n}\sum_{i} \left | X_{i} \right |}
\end{eqnarray}
where \(n\) is the number of intervals over the stride, \(\left |X_{i}\right |\) is the mean value of the parameter at the i-th interval and \(\sigma_{i}\) is the standard deviation of \(X\).
In this investigation, CV was estimated for the knee angle and the hydrodynamic pressure. 

To allow for the comparison between the knee angle and the hydrodynamic pressure CV, the \textit{z-scored Coefficient of Variation} ($\mathrm{CV_z}$) has been estimated applying 8 after the data has been z-scored by, per each time-stamp, subtracting the mean and dividing by the standard deviation. 

% \paragraph*{S1 Table.}
% \label{S1_Table}
% {\bf Lorem ipsum.} Maecenas convallis mauris sit amet sem ultrices gravida. Etiam eget sapien nibh. Sed ac ipsum eget enim egestas ullamcorper nec euismod ligula. Curabitur fringilla pulvinar lectus consectetur pellentesque.

\end{document}
