# Supplementary material for: Improving the reliability of underwater gait analysis using wearable pressure and inertial sensors
Source: PLoS One. 2024 Mar 21;19(3):e0300100. doi: 10.1371/journal.pone.0300100 (PMC10956759; doi:10.1371/journal.pone.0300100)
Supplement: S1 Fig — (ZIP) [file pone.0300100.s003.zip]

Archive with 2 entries (2 files):
- Monoli_SupportingInfo_S3.tex
- Fig5_unite.tif
